# Supplementary material for: Effectiveness of COVID-19 Vaccines over 13 Months Covering the Period of the Emergence of the Omicron Variant in the Swedish Population
Source: Vaccines (Basel). 2022 Dec 5;10(12):2074. doi: 10.3390/vaccines10122074 (PMC9782222; doi:10.3390/vaccines10122074)
Supplement: Supplementary file 1 [file vaccines-10-02074-s001.zip]

Archive with 1 entries (1 files):
- vaccines-2065268-supplementary.pdf
